# Supplementary material for: Effectiveness of Oncological Physiotherapy on Shoulder Dysfunction After Cervical Lymph Node Dissection in Head and Neck Cancer: A Pilot Randomized Controlled Trial
Source: Medicina (Kaunas). 2025 Sep 10;61(9):1636. doi: 10.3390/medicina61091636 (PMC12471930; doi:10.3390/medicina61091636)
Supplement: Supplementary file 1 [file medicina-61-01636-s001.zip]

Archive with 1 entries (1 files):
- medicina-3807353-supplementary.pdf
